# Supplementary material for: Demographic history shaped geographical patterns of deleterious mutation load in a broadly distributed Pacific Salmon
Source: PLoS Genet. 2020 Aug 26;16(8):e1008348. doi: 10.1371/journal.pgen.1008348 (PMC7478589; doi:10.1371/journal.pgen.1008348)
Supplement: S7 Table — (XLS) [file pgen.1008348.s026.xls]

## Sheet: Sheet1
	ancestral effective population size				current effective population size					Growth Rate
population	Nanc	value	CI2.5	CI97.5	Ncurrent	value	CI2.5	CI97.5	growth	value	CI2.5	CI97.5
California1	Nanc0	420024	335838	504210	N0	33041	-89185	155267	G0	0.0020671	0	0.00229759
California2	Nanc1	580442	518317	642567	N1	96803	26264	167342	G1	0.000460085	0	0.000571913
Cascadia	Nanc2	785420	673755	897085	N2	858447	766591	950303	G2	-2.28375e-05	0	0.000145832
BC	Nanc3	1594	0	84254	N3	281886	201585	362187	G3	-0.00467081	0	-0.00444086
Thompson	Nanc4	350346	269007	431685	N4	285316	199666	370966	G4	0.000109975	0	0.000546354
Alaska	Nanc5	815496	663459	967533	N5	750494	591620	909368	G5	2.70138e-06	0	9.67939e-06
	Split time
Time	value	CI2.5	CI97.5
T0	116500	108000	125000
T1	112900	104300	121400
T2	101200	92500	109900
T3	98000	89000	106600
T4	92200	84000	100500
Tsc	10986	10986	11709
	Migration rates
	M01	M02	M03	M04	M05	M10	M20	M30	M40	M50
value	0.0015466	0.0110453	0.0028511	0.0054348	0.0081983	0.0026545	0.000242854	8.93957e-05	0.0045084	0.0020854
CI2.5	0	0	0	0	0	0	0	0	0	0
CI97.5	0.00238425	0.0118548	0.00356287	0.00647531	0.0091446	0.00334573	0.00110854	0.0010951	0.00550586	0.00280256
	Migration rates								Migration rates						Migration rates
	M12	M13	M14	M15	M21	M31	M41	M51	M23	M24	M25	M32	M42	M52	M34	M43	M35	M53	M45	M54
value	0.0085285	0.0024961	0.0024426	0.0053422	8.5826e-05	5.64247e-05	0.000856419	0.0013643	9.65093e-05	0.000227484	0.0011232	0.000417767	0.0093493	0.0057774	0.000143058	0.0072888	2.80149e-05	0.003979	0.0030291	0.00077729
CI2.5	0	0	0	0	0	0	0	0	0	0	0	0	0	0	0	0	0	0	0	0
CI97.5	0.00928077	0.00324409	0.00344999	0.006127	0.000697942	0.000920443	0.00195119	0.0020185	0.000859338	0.00108119	0.00254253	0.00121156	0.0103495	0.00679555	0.00118882	0.00838406	0.00101396	0.00484712	0.00381675	0.00176408
